# Supplementary material for: Donor and Geometry Optimization: Fresh Perspectives for the Design of Polyoxometalate Charge Transfer Chromophores
Source: Inorg Chem. 2025 Apr 14;64(16):8408–20. doi: 10.1021/acs.inorgchem.5c00915 (PMC12042256; doi:10.1021/acs.inorgchem.5c00915)
Supplement: Supplementary file 2 — ic5c00915_si_002.zip [file ic5c00915_si_002.zip]

Archive with 23 entries (22 files):
- xyz_POMs_CT_Dec_2024/
- xyz_POMs_CT_Dec_2024/compound_4_ox.xyz
- __MACOSX/xyz_POMs_CT_Dec_2024/._compound_4_ox.xyz
- xyz_POMs_CT_Dec_2024/compound_4_red.xyz
- __MACOSX/xyz_POMs_CT_Dec_2024/._compound_4_red.xyz
- xyz_POMs_CT_Dec_2024/.DS_Store
- __MACOSX/xyz_POMs_CT_Dec_2024/._.DS_Store
- xyz_POMs_CT_Dec_2024/compound_2_ox.xyz
- __MACOSX/xyz_POMs_CT_Dec_2024/._compound_2_ox.xyz
- xyz_POMs_CT_Dec_2024/compound_2_red.xyz
- __MACOSX/xyz_POMs_CT_Dec_2024/._compound_2_red.xyz
- xyz_POMs_CT_Dec_2024/compound_1s_ox.xyz
- __MACOSX/xyz_POMs_CT_Dec_2024/._compound_1s_ox.xyz
- xyz_POMs_CT_Dec_2024/compound_3_red.xyz
- __MACOSX/xyz_POMs_CT_Dec_2024/._compound_3_red.xyz
- xyz_POMs_CT_Dec_2024/compound_1s_red.xyz
- __MACOSX/xyz_POMs_CT_Dec_2024/._compound_1s_red.xyz
- xyz_POMs_CT_Dec_2024/compound_3_ox.xyz
- __MACOSX/xyz_POMs_CT_Dec_2024/._compound_3_ox.xyz
- xyz_POMs_CT_Dec_2024/compound_1_red.xyz
- __MACOSX/xyz_POMs_CT_Dec_2024/._compound_1_red.xyz
- xyz_POMs_CT_Dec_2024/compound_1_ox.xyz
- __MACOSX/xyz_POMs_CT_Dec_2024/._compound_1_ox.xyz
