# Supplementary material for: Donor and Geometry Optimization: Fresh Perspectives for the Design of Polyoxometalate Charge Transfer Chromophores
Source: Inorg Chem. 2025 Apr 14;64(16):8408–20. doi: 10.1021/acs.inorgchem.5c00915 (PMC12042256; doi:10.1021/acs.inorgchem.5c00915)
Supplement: Supplementary file 2 — ic5c00915_si_002.zip [file ic5c00915_si_002.zip › xyz_POMs_CT_Dec_2024/compound_4_ox.xyz]

123
compound 4 oxidized
42  -0.402560   -3.048031   -2.397326
42   0.352856   -3.083002    2.386385
42  -1.620931   -1.455320    0.279159
42   1.635932   -4.759451   -0.289566
42  -1.698384   -4.756152    0.252495
42   1.589679   -1.461623   -0.268289
 8  -1.234214   -4.433480    1.987632
 8   1.173319   -1.768777   -2.060582
 8   1.443632   -1.726975    1.857220
 8  -2.673608   -3.132358    0.113904
 8  -1.233961   -1.830185    2.074872
 8   0.433790   -3.148715    4.083180
 8   2.624044   -3.119866   -0.119161
 8  -0.482115   -3.080931   -4.094931
 8  -0.027505   -0.393801    0.021700
 8  -1.499588   -1.704233   -1.841989
 8  -0.023334   -3.014529   -0.005486
 8  -0.019141   -5.712962   -0.033617
 8  -2.877315   -5.976057    0.278552
 8   2.824640   -5.968830   -0.343813
 8   1.409559   -4.459740    1.770338
 8   1.196415   -4.373733   -2.024339
 8  -1.452362   -4.436906   -1.807825
 7 -11.627720    8.530100    0.127598
 6 -10.661026    7.564057    0.149575
 6  -9.303321    7.875266   -0.091746
 6  -8.331231    6.894340   -0.066175
 6  -8.649809    5.555371    0.197953
 6  -9.994560    5.241182    0.437011
 6 -10.976867    6.211915    0.414787
 6 -13.010901    8.180009    0.378278
 6 -11.274707    9.904601   -0.163396
 7  -2.861831   -0.255350    0.349161
 6  -3.835496    0.713029    0.309389
 6  -5.178521    0.343856    0.528180
 6  -6.135638    1.346636    0.501019
 6  -5.785117    2.680165    0.259511
 6  -4.443862    3.012875    0.034449
 6  -3.451322    2.045796    0.052609
 6  -5.539399   -1.116131    0.718073
 6  -6.816165   -1.335246    1.528341
 6  -5.637331   -1.802254   -0.651896
 6  -2.000750    2.361832   -0.253287
 6  -1.703422    2.029835   -1.722750
 6  -1.599748    3.799628    0.072009
 6  -6.789663    3.692758    0.239868
 6  -7.642626    4.548123    0.221020
 6   3.822649    0.688500   -0.251768
 7   2.831217   -0.260933   -0.317121
 6   5.047894    0.356293    0.362641
 6   3.576102    1.964692   -0.802057
 6   4.588350    2.907911   -0.721297
 6   5.814055    2.610530   -0.113344
 6   6.028040    1.335646    0.420640
 6   6.835199    3.603575   -0.035137
 6   7.698674    4.445834    0.032126
 6   8.716448    5.439094    0.117440
 6   9.949546    5.163068    0.723547
 6   8.518244    6.727483   -0.397082
 6   9.499245    7.696312   -0.313474
 6  10.745386    7.422825    0.295326
 6  10.939340    6.122180    0.813970
 6  12.975948    8.074771    1.038684
 6  11.480344    9.710008   -0.131131
 7  11.721973    8.375701    0.378649
 6   5.280682   -1.048335    0.884008
 6   6.303548   -1.122833    2.016898
 6   5.684822   -1.968172   -0.276367
 6   2.251911    2.248789   -1.487654
 6   2.213652    1.570832   -2.866047
 6   1.941574    3.738807   -1.620984
 1  -9.002073    8.893428   -0.300746
 1  -7.298703    7.168804   -0.255491
 1 -10.272612    4.212953    0.643675
 1 -11.999596    5.913736    0.604975
 1 -13.393522    7.471363   -0.365111
 1 -13.143757    7.738168    1.372089
 1 -13.623421    9.077536    0.329378
 1 -10.575424   10.310238    0.576370
 1 -10.820389   10.006560   -1.155452
 1 -12.172582   10.518237   -0.143898
 1  -7.178690    1.106440    0.669242
 1  -4.189120    4.049048   -0.154336
 1  -4.716009   -1.590854    1.259767
 1  -6.934735   -2.399661    1.745869
 1  -6.789289   -0.797574    2.479880
 1  -7.709082   -1.016963    0.981897
 1  -5.851815   -2.867198   -0.529969
 1  -4.702109   -1.713850   -1.207891
 1  -6.440557   -1.356069   -1.247304
 1  -1.381096    1.698734    0.356549
 1  -2.293778    2.667583   -2.388668
 1  -1.926771    0.986249   -1.953329
 1  -0.646169    2.193911   -1.942520
 1  -2.056798    4.520240   -0.613153
 1  -1.877461    4.076356    1.092595
 1  -0.516670    3.908332   -0.021295
 1   4.440224    3.901616   -1.125729
 1   6.981403    1.122067    0.888936
 1  10.132371    4.175011    1.132910
 1   7.573319    6.972197   -0.870936
 1   9.292177    8.675169   -0.725828
 1  11.871786    5.855546    1.294047
 1  13.620149    8.950460    1.002612
 1  12.829906    7.807311    2.091706
 1  13.504632    7.251055    0.546741
 1  10.642060   10.197426    0.380154
 1  11.266615    9.700264   -1.205509
 1  12.367158   10.320259    0.024802
 1   4.328772   -1.417432    1.275951
 1   6.065941   -0.424616    2.823943
 1   7.318995   -0.909774    1.669480
 1   6.312359   -2.131979    2.436330
 1   4.923688   -1.977581   -1.058671
 1   6.632855   -1.638666   -0.714103
 1   5.808294   -2.994998    0.077745
 1   1.466232    1.794590   -0.873192
 1   2.349416    0.490539   -2.791439
 1   2.998215    1.976425   -3.512755
 1   1.250318    1.750164   -3.352254
 1   0.932990    3.874775   -2.018517
 1   2.625696    4.236622   -2.314572
 1   1.995245    4.255404   -0.658881
