# Supplementary material for: Donor and Geometry Optimization: Fresh Perspectives for the Design of Polyoxometalate Charge Transfer Chromophores
Source: Inorg Chem. 2025 Apr 14;64(16):8408–20. doi: 10.1021/acs.inorgchem.5c00915 (PMC12042256; doi:10.1021/acs.inorgchem.5c00915)
Supplement: Supplementary file 2 — ic5c00915_si_002.zip [file ic5c00915_si_002.zip › xyz_POMs_CT_Dec_2024/compound_4_red.xyz]

123

Mo          0.3323610784       -3.3049920273        2.3518760042
Mo         -0.2586959318       -2.8327970422       -2.4293719905
Mo          1.6846660351       -1.4978939970       -0.0775639946
Mo         -1.6767398866       -4.7076010741        0.0127950055
Mo          1.6917821139       -4.8138199950       -0.4285439942
Mo         -1.5469139628       -1.3905680691        0.3347120053
O          1.2383841012       -4.4367900063       -2.1367119947
O         -1.2195849538       -1.8541780642        2.0858760039
O         -1.4914719606       -1.6376350719       -1.8648609932
O          2.7104020735       -3.2756979729       -0.1639099946
O          1.2375180445       -1.7739860047       -2.0684009955
O         -0.3663159309       -2.8779430445       -4.1360339908
O         -2.6246509227       -3.0780700972        0.0562470056
O          0.3412090811       -3.4235640241        4.0574250019
O         -0.0160399891       -0.3542650370        0.0392990054
O          1.4475940468       -1.8773579999        1.9482790017
O          0.0407300715       -2.9976510312       -0.0322429945
O          0.0007201339       -5.7118770556       -0.1145039945
O          2.8229391428       -6.0937399563       -0.4881499940
O         -2.8787088591       -5.9202311100        0.0078610055
O         -1.3640818977       -4.3412060655       -1.8826789931
O         -1.2292058929       -4.4554780635        1.8492040048
O          1.4451931063       -4.6000599985        1.7445900042
N         11.6362588200        8.5827932300       -0.2568359946
C         10.6746398451        7.6083421840       -0.2355829942
C          9.3109898089        7.9228781858       -0.0408939945
C          8.3441088546        6.9356751332       -0.0337659945
C          8.6744298421        5.5861161336       -0.2138229945
C         10.0261948757        5.2681131903       -0.3999029942
C         11.0031908407        6.2451982000       -0.4094529945
C         13.0344787863        8.2160232571       -0.3530369945
C         11.2796237549        9.9562582334        0.0350980054
N          2.9368200047       -0.2921899695       -0.1124489946
C          3.8967619853        0.6923980529       -0.1303529943
C          5.2490599902        0.3314970833       -0.3007969944
C          6.1971149890        1.3439191030       -0.3188549942
C          5.8303639607        2.6865460928       -0.1713769946
C          4.4806109276        3.0158530656       -0.0021429945
C          3.4984159553        2.0368370407        0.0218100054
C          5.6229470262       -1.1346089048       -0.4018829944
C          6.9349370368       -1.3892088774       -1.1421589935
C          5.6595560348       -1.7576719052        1.0002660037
C          2.0359179445        2.3560860058        0.2611960052
C          1.6897919525        2.1126429990        1.7362240036
C          1.6293229150        3.7649929968       -0.1671149944
C          6.8262439319        3.7096421190       -0.1913309945
C          7.6727718907        4.5714701361       -0.2020179944
C         -3.8282750134        0.7205988748        0.3581480050
N         -2.8161829892       -0.2048551013        0.4225520053
C         -5.0781329995        0.3455458461       -0.1788949946
C         -3.5855420408        2.0289148768        0.8313660051
C         -4.6119890605        2.9564548552        0.7413740069
C         -5.8562820550        2.6157598248        0.1980070053
C         -6.0732600045        1.3095608226       -0.2520119945
C         -6.8908930884        3.5946378033        0.1005980054
C         -7.7635400701        4.4258077799        0.0156950055
C         -8.7910501274        5.4084757362       -0.0910179944
C        -10.0416491257        5.0945877278       -0.6391819923
C         -8.5836211277        6.7250697473        0.3408610053
C         -9.5729151711        7.6839997611        0.2349210052
C        -10.8381321606        7.3710327169       -0.3106029942
C        -11.0396871345        6.0437217031       -0.7509709955
C        -13.0684891643        7.9902176792       -1.0807639911
C        -11.5488151964        9.6907707148       -0.0549859943
N        -11.8272711551        8.3132067047       -0.4068409943
C         -5.3146769589       -1.0909481600       -0.6021499964
C         -6.3916389441       -1.2512151828       -1.6741609944
C         -5.6434299414       -1.9433811649        0.6308280039
C         -2.2431220492        2.3591979117        1.4582960050
C         -2.1619520384        1.7542119117        2.8682240012
C         -1.9370630854        3.8551999150        1.5042280048
H          8.9989897832        8.9483741417        0.1076020055
H          7.3064388065        7.2143681103        0.1176230052
H         10.3153078813        4.2313191951       -0.5370769955
H         12.0319538838        5.9414392097       -0.5523469966
H         13.3580197966        7.5934662718        0.4904130050
H         13.2429038033        7.6713122612       -1.2794229951
H         13.6427127966        9.1179562815       -0.3586879944
H         10.5542327677       10.3443532012       -0.6871309933
H         10.8554027585       10.0685292113        1.0405850049
H         12.1694557665       10.5790482155       -0.0262639945
H          7.2458699768        1.1040931283       -0.4506539944
H          4.2098499041        4.0595590572        0.1092690053
H          4.8230770348       -1.6366309264       -0.9543789945
H          7.0683270538       -2.4630278728       -1.2969989918
H          6.9482110238       -0.9036658787       -2.1218169951
H          7.8019520384       -1.0352318588       -0.5757049951
H          5.8684030707       -2.8292088979        0.9379040040
H          4.7032570372       -1.6340289303        1.5123630037
H          6.4419830118       -1.2910498863        1.6080410057
H          1.4439609648        1.6452889958       -0.3218909945
H          2.2442289345        2.8007750104        2.3832200012
H          1.9230359787        1.0888660064        2.0353270018
H          0.6222749497        2.2680209747        1.9061200036
H          2.0575368974        4.5344740079        0.4832100051
H          1.9353889116        3.9800490065       -1.1946749950
H          0.5424429159        3.8661499727       -0.1138769947
H         -4.4599400857        3.9720128579        1.0869400025
H         -7.0423120142        1.0578848028       -0.6671469917
H        -10.2319360647        4.0848477270       -0.9878259947
H         -7.6239451328        7.0013607891        0.7651750061
H         -9.3553451781        8.6865217530        0.5793730028
H        -11.9842921096        5.7467126856       -1.1874569914
H        -13.7246111722        8.8577006321       -1.0594569936
H        -12.9094491871        7.7099756416       -2.1295529944
H        -13.5921901316        7.1679936655       -0.5829529924
H        -10.7556792073       10.1249477042       -0.6765059934
H        -11.2503462319        9.7833986875        0.9940140025
H        -12.4492161999       10.2854286838       -0.1933399946
H         -4.3767379604       -1.4730841373       -1.0125369935
H         -6.2058409625       -0.6034181802       -2.5353039916
H         -7.3922919880       -1.0281882085       -1.2908439940
H         -6.4062869397       -2.2853081834       -2.0282199931
H         -4.8451799520       -1.8854561469        1.3733210037
H         -6.5772759500       -1.6064681852        1.0937310024
H         -5.7583039419       -2.9933851644        0.3488810050
H         -1.4741900383        1.8738879256        0.8470460074
H         -2.3056330122        0.6723479094        2.8487470042
H         -2.9262680471        2.1939808966        3.5172540025
H         -1.1844480421        1.9524429331        3.3175710036
H         -0.9184740880        4.0164179380        1.8659160032
H         -2.6051820962        4.3874669013        2.1881550047
H         -2.0194450972        4.3194459123        0.5176140053
