# Supplementary material for: Donor and Geometry Optimization: Fresh Perspectives for the Design of Polyoxometalate Charge Transfer Chromophores
Source: Inorg Chem. 2025 Apr 14;64(16):8408–20. doi: 10.1021/acs.inorgchem.5c00915 (PMC12042256; doi:10.1021/acs.inorgchem.5c00915)
Supplement: Supplementary file 2 — ic5c00915_si_002.zip [file ic5c00915_si_002.zip › xyz_POMs_CT_Dec_2024/compound_2_ox.xyz]

94
compound 2 oxidized
42   4.723483    1.243147    2.019221
42   4.760401   -1.267637   -2.067164
42   2.479693    0.056702   -0.059089
42   7.102431   -0.090598    0.026722
42   4.842474    2.026507   -1.270566
42   4.657016   -2.064727    1.222951
 8   4.836543    0.794490   -2.606182
 8   4.687846   -0.842025    2.558507
 8   4.883014   -2.594458   -0.828713
 8   2.907612    1.678380   -0.947408
 8   2.957883   -0.916855   -1.818295
 8   4.887462   -2.002436   -3.590577
 8   6.622229   -1.675600    0.884961
 8   4.675800    1.971414    3.550302
 8   2.886467   -1.789787    0.728924
 8   2.833205    0.780949    1.677073
 8   4.711735   -0.019327   -0.023333
 8   6.616823    1.712411   -0.754513
 8   4.852998    3.556558   -2.001433
 8   8.792123   -0.020667    0.093109
 8   6.688127   -0.783568   -1.660586
 8   6.537641    0.846813    1.716043
 8   4.646147    2.575003    0.787546
 7 -11.661359   -0.016570   -0.020455
 6 -10.262648   -0.008785   -0.024465
 6  -9.536728   -1.138968    0.378764
 6  -8.154264   -1.131500    0.367660
 6  -7.442284    0.006337   -0.034030
 6  -8.169068    1.136600   -0.430534
 6  -9.551597    1.129212   -0.432183
 6 -12.396318    1.181890    0.184515
 6 -12.383616   -1.224238   -0.217717
 7   0.754728    0.036450   -0.087021
 6  -0.618527    0.025652   -0.075919
 6  -1.300678    1.178890   -0.516245
 6  -2.686129    1.153372   -0.494820
 6  -3.382671    0.022563   -0.052416
 6  -2.675439   -1.104560    0.381529
 6  -1.289380   -1.126952    0.381376
 6  -0.510924    2.401471   -0.942052
 6  -1.267352    3.318173   -1.902162
 6  -0.044565    3.181000    0.296961
 6  -0.493168   -2.309265    0.897519
 6  -0.041695   -2.041135    2.340639
 6  -1.236935   -3.640388    0.801808
 6  -4.809296    0.017905   -0.045887
 6  -6.016518    0.013245   -0.039838
 8   4.700105   -3.597867    1.947459
 6 -12.083331    2.039485    1.239113
 6 -12.814379    3.202305    1.434422
 6 -13.886629    3.534728    0.604451
 6 -14.199180    2.660074   -0.435842
 6 -13.461867    1.503513   -0.653578
 6 -13.430342   -1.563410    0.637548
 6 -14.151205   -2.731989    0.431772
 6 -13.842090   -3.600490   -0.615218
 6 -12.785894   -3.253066   -1.458886
 6 -12.071349   -2.077657   -1.275251
 6 -14.661620    4.808962    0.813677
 6 -14.640535   -4.856205   -0.847209
 1 -10.062456   -2.027719    0.706817
 1  -7.613338   -2.015519    0.687079
 1  -7.639855    2.026287   -0.753802
 1 -10.089099    2.012147   -0.756851
 1  -3.251881    2.014950   -0.828231
 1  -3.233078   -1.969968    0.718695
 1   0.386465    2.048186   -1.458837
 1  -0.594692    4.095491   -2.272867
 1  -1.655887    2.769836   -2.764436
 1  -2.105545    3.823486   -1.412963
 1   0.550197    2.557062    0.967735
 1  -0.904404    3.563258    0.856253
 1   0.573695    4.031730   -0.001944
 1   0.410850   -2.390016    0.287005
 1   0.580560   -2.864010    2.701857
 1  -0.908242   -1.949160    3.003274
 1   0.546226   -1.123843    2.413384
 1  -0.558811   -4.458143    1.057873
 1  -1.616318   -3.820970   -0.207469
 1  -2.080003   -3.690798    1.497466
 1 -11.264541    1.792421    1.906489
 1 -12.554576    3.856531    2.261684
 1 -15.029508    2.888878   -1.097508
 1 -13.717865    0.840070   -1.472854
 1 -13.679879   -0.907053    1.464506
 1 -14.963149   -2.977936    1.109996
 1 -12.522747   -3.906933   -2.285303
 1 -11.261873   -1.821381   -1.950488
 1 -15.668657    4.737583    0.397458
 1 -14.163749    5.653048    0.325800
 1 -14.749197    5.052934    1.874977
 1 -14.023377   -5.648504   -1.276609
 1 -15.075443   -5.230427    0.082123
 1 -15.465050   -4.671286   -1.543249
