# Supplementary material for: Donor and Geometry Optimization: Fresh Perspectives for the Design of Polyoxometalate Charge Transfer Chromophores
Source: Inorg Chem. 2025 Apr 14;64(16):8408–20. doi: 10.1021/acs.inorgchem.5c00915 (PMC12042256; doi:10.1021/acs.inorgchem.5c00915)
Supplement: Supplementary file 2 — ic5c00915_si_002.zip [file ic5c00915_si_002.zip › xyz_POMs_CT_Dec_2024/compound_2_red.xyz]

94
compound 2 reduced
42    4.669470   -1.390185   -1.943324
42    4.815175    1.417217    1.989458
42    2.482708    0.029609    0.093961
42    7.096068    0.000308   -0.054472
42    4.777538   -1.951111    1.426756
42    4.710743    1.983201   -1.380553
 8    4.903211   -0.679826    2.700767
 8    4.728617    0.711277   -2.658206
 8    4.859376    2.693149    0.717049
 8    2.971125   -1.723406    1.061647
 8    3.008866    1.002505    1.836374
 8    4.958555    2.213227    3.493452
 8    6.598031    1.641804   -0.934718
 8    4.705472   -2.185292   -3.454146
 8    2.932464    1.786209   -0.884700
 8    2.883862   -0.954189   -1.674450
 8    4.694091    0.013855    0.023684
 8    6.635472   -1.636327    0.855391
 8    4.880486   -3.460296    2.219493
 8    8.798797   -0.011655   -0.111678
 8    6.675935    0.897495    1.598145
 8    6.555542   -0.891066   -1.676397
 8    4.776342   -2.666947   -0.674906
 7  -11.687101    0.009949    0.022584
 6  -10.285994   -0.003805    0.022271
 6   -9.557816    1.115291   -0.403842
 6   -8.174950    1.103333   -0.395315
 6   -7.465916   -0.029325    0.025521
 6   -8.196073   -1.149390    0.443630
 6   -9.579084   -1.136323    0.448823
 6  -12.424443   -1.182575   -0.200354
 6  -12.399426    1.219339    0.238019
 7    0.745547    0.028466    0.114801
 6   -0.629533    0.006366    0.083114
 6   -1.305335   -1.139389    0.552295
 6   -2.692103   -1.134184    0.524486
 6   -3.404107   -0.029454    0.044442
 6   -2.707217    1.089136   -0.425005
 6   -1.320795    1.129154   -0.417234
 6   -0.506264   -2.342230    1.015782
 6   -1.255950   -3.240397    1.998478
 6   -0.026790   -3.148835   -0.199867
 6   -0.541007    2.304247   -0.974508
 6   -0.093759    1.995682   -2.410288
 6   -1.297058    3.630814   -0.916221
 6   -4.831891   -0.038974    0.036336
 6   -6.039222   -0.038417    0.030249
 8    4.786469    3.491249   -2.178854
 6  -12.095298   -2.038843   -1.251333
 6  -12.826345   -3.198703   -1.463679
 6  -13.914978   -3.530204   -0.655318
 6  -14.243728   -2.657129    0.381388
 6  -13.506851   -1.503910    0.616684
 6  -13.460109    1.569825   -0.595509
 6  -14.167776    2.743320   -0.372031
 6  -13.831793    3.606633    0.670753
 6  -12.762062    3.248196    1.492500
 6  -12.060583    2.067954    1.291710
 6  -14.690077   -4.801504   -0.881488
 6  -14.614625    4.868577    0.921615
 1  -10.081900    1.999737   -0.746368
 1   -7.631505    1.979537   -0.731592
 1   -7.669443   -2.035108    0.781726
 1  -10.119911   -2.010997    0.790434
 1   -3.246361   -1.993721    0.882898
 1   -3.273397    1.935473   -0.796012
 1    0.387760   -1.965853    1.521476
 1   -0.577287   -4.001095    2.392758
 1   -1.653242   -2.672984    2.844593
 1   -2.088288   -3.767340    1.521600
 1    0.568475   -2.532414   -0.876779
 1   -0.880096   -3.551066   -0.756011
 1    0.596812   -3.987688    0.122030
 1    0.366404    2.409508   -0.373157
 1    0.517398    2.812499   -2.803737
 1   -0.962797    1.871355   -3.065038
 1    0.504662    1.083477   -2.451701
 1   -0.628701    4.447984   -1.199448
 1   -1.674907    3.838069    0.088726
 1   -2.143857    3.652846   -1.609206
 1  -11.263322   -1.793378   -1.902750
 1  -12.552751   -3.851364   -2.287736
 1  -15.086803   -2.885069    1.027135
 1  -13.776053   -0.842914    1.433669
 1  -13.730859    0.918852   -1.420014
 1  -14.990521    2.997484   -1.034054
 1  -12.477345    3.897664    2.315269
 1  -11.239873    1.804141    1.950236
 1  -15.710953   -4.720401   -0.502227
 1  -14.215764   -5.644468   -0.368747
 1  -14.741281   -5.054180   -1.943102
 1  -13.977417    5.661427    1.319768
 1  -15.082728    5.236911    0.006182
 1  -15.412726    4.694776    1.650555
