# Supplementary material for: Donor and Geometry Optimization: Fresh Perspectives for the Design of Polyoxometalate Charge Transfer Chromophores
Source: Inorg Chem. 2025 Apr 14;64(16):8408–20. doi: 10.1021/acs.inorgchem.5c00915 (PMC12042256; doi:10.1021/acs.inorgchem.5c00915)
Supplement: Supplementary file 2 — ic5c00915_si_002.zip [file ic5c00915_si_002.zip › xyz_POMs_CT_Dec_2024/compound_1s_ox.xyz]

62
compound 1s oxidized
Mo         -1.5159112216        2.4007893037       -0.0473904037
Mo         -1.4686809914       -0.0665069453       -2.3770913724
Mo         -1.4761286949        0.0608173779        2.4224339693
Mo         -1.4773142953       -2.3948896446        0.0854303906
Mo         -3.8409448917       -0.0325895844        0.0131201510
Mo          0.7725335751        0.0402070815        0.0288272019
O         -1.4547007645       -0.0003971792        0.0287645636
O         -3.3974516317       -1.8432805009       -0.1912245627
O         -5.5319118240        0.0315008239       -0.0691902246
O         -3.4160688057       -0.0693497075        1.8339727183
O          0.3176718355       -0.2043853878        2.0280228375
O          0.4084792682        0.0809286091       -1.8830693830
O          0.3238943594       -1.9590145679       -0.0413894248
O         -3.2858210959        0.2031725580       -1.8855453450
O         -3.3207782726        1.9244723138        0.0910260871
O          0.3859377647        1.8873155115        0.2360723450
O         -1.3682666311        2.0114994961       -1.8104715668
O         -1.4944401420       -1.8401647902       -1.9771804754
O         -1.6470534896       -1.9926368633        1.8497035587
O         -1.5216534135        1.8301164399        2.0307407922
O         -1.5651405828       -4.0843891632       -0.0437954109
O         -1.4788352088        4.0914732955        0.0941785826
O         -1.5984966227       -0.0850967999        4.1096941210
O         -1.4627037972        0.0726341950       -4.0686360233
N          2.4985645937        0.0122611788        0.0592470197
C          3.8624613641       -0.0014029947        0.0747402997
C          4.5500787189       -1.2359346299        0.0759168019
C          4.5614717931        1.2273755007        0.0833773121
C          5.9304448652       -1.2220169306        0.0981283311
C          5.9412908284        1.2019950028        0.1036062651
C          6.6632176628       -0.0133338667        0.1159829311
H          6.4576362324       -2.1653216167        0.1046058989
H          6.4765034638        2.1407202740        0.1145293194
C          3.7793067959        2.5256805547        0.0162496047
C          3.3426987347        2.7958659128       -1.4315881560
H          2.7480062104        1.9727734347       -1.8334973637
H          2.7338249279        3.7028592049       -1.4815150363
H          4.2165997023        2.9352553230       -2.0761362275
C          4.5246000110        3.7315760857        0.5858399399
H          4.8954737690        3.5388289966        1.5959797077
H          5.3742093422        4.0227025736       -0.0394628077
H          3.8506494884        4.5907257729        0.6326457912
H          2.8675596721        2.3908504032        0.6057717488
C          3.7594276825       -2.5281220038       -0.0007683442
H          2.8433659493       -2.3877912668        0.5807832230
C          4.4902463609       -3.7402737164        0.5742820958
H          4.8541832302       -3.5507699703        1.5875571168
H          5.3427291191       -4.0377579880       -0.0440009258
H          3.8091238891       -4.5940532763        0.6149409611
C          3.3353459232       -2.7896484034       -1.4534688188
H          2.7252203583       -3.6948046568       -1.5148291177
H          2.7445621505       -1.9625964150       -1.8527307222
H          4.2148653981       -2.9254032551       -2.0911189912
N          8.0262779310       -0.0190998186        0.1442858599
C          8.7517111994       -1.2746849170        0.1490713570
H          8.5454138981       -1.8662163483       -0.7496136718
H          9.8197412025       -1.0720916604        0.1774170243
H          8.5022921998       -1.8822638801        1.0254725663
C          8.7621319158        1.2304736692        0.1496835950
H          9.8285806845        1.0190621401        0.1733011332
H          8.5573283759        1.8258081225       -0.7468103079
H          8.5210957711        1.8381139375        1.0284183900
