# Supplementary material for: Donor and Geometry Optimization: Fresh Perspectives for the Design of Polyoxometalate Charge Transfer Chromophores
Source: Inorg Chem. 2025 Apr 14;64(16):8408–20. doi: 10.1021/acs.inorgchem.5c00915 (PMC12042256; doi:10.1021/acs.inorgchem.5c00915)
Supplement: Supplementary file 2 — ic5c00915_si_002.zip [file ic5c00915_si_002.zip › xyz_POMs_CT_Dec_2024/compound_3_red.xyz]

82
compound 3 red
Mo       -3.3933920000        2.4157880000        0.1633690000
Mo       -3.4135920000        0.1326250000       -2.3813530000
Mo       -3.4446540000       -0.1282340000        2.4467330000
Mo       -3.4670630000       -2.4101820000       -0.0965810000
Mo       -5.7841640000        0.0394080000        0.0201800000
Mo       -1.1695930000       -0.0320220000        0.0450190000
O       -3.3798350000        0.0038410000        0.0329920000
O       -5.3310300000       -1.8071540000       -0.2995420000
O       -7.4879660000        0.0660220000        0.0087630000
O       -5.3206040000       -0.2901600000        1.8606860000
O       -1.6480630000       -0.3551430000        2.0283480000
O       -1.6168560000        0.3041690000       -1.9418740000
O       -1.6652120000       -2.0049800000       -0.2823630000
O       -5.2874950000        0.3531790000       -1.8163060000
O       -5.2775550000        1.8712880000        0.3445350000
O       -1.6067640000        1.9559320000        0.3784760000
O       -3.4584860000        2.2139200000       -1.6289100000
O       -3.5161900000       -1.6579340000       -2.1774080000
O       -3.5494180000       -2.2045280000        1.6952900000
O       -3.4917070000        1.6640200000        2.2434520000
O       -3.5817670000       -4.0854140000       -0.4106160000
O       -3.4604020000        4.0932400000        0.4795030000
O       -3.5519170000       -0.4403610000        4.1226840000
O       -3.4949280000        0.4489870000       -4.0581460000
N        0.5674300000       -0.0460170000        0.0391420000
C        1.9433600000       -0.0353520000        0.0138240000
C        2.6390030000       -1.2620150000        0.0070130000
C        2.6163270000        1.2046590000       -0.0006350000
C        4.0256660000       -1.2240220000       -0.0039550000
C        4.0032420000        1.1924000000       -0.0142240000
C        4.7206490000       -0.0095340000       -0.0117340000
H        4.5944400000       -2.1466090000       -0.0035380000
H        4.5551070000        2.1251090000       -0.0199540000
C        1.8145200000        2.4915690000       -0.0476090000
C        1.3374470000        2.7594630000       -1.4822210000
H        0.7428710000        1.9285990000       -1.8669380000
H        0.7135810000        3.6573680000       -1.5149060000
H        2.1916310000        2.9134520000       -2.1500730000
C        2.5601050000        3.7040580000        0.5081250000
H        2.9572310000        3.5123890000        1.5087320000
H        3.3920790000        4.0060830000       -0.1356980000
H        1.8789340000        4.5563650000        0.5742620000
H        0.9191500000        2.3413230000        0.5621460000
C        1.8650540000       -2.5654100000       -0.0419310000
H        0.9497070000       -2.4240890000        0.5398530000
C        2.6184840000       -3.7530470000        0.5553680000
H        2.9823290000       -3.5363700000        1.5634390000
H        3.4748290000       -4.0477810000       -0.0590790000
H        1.9533910000       -4.6182980000        0.6163190000
C        1.4393300000       -2.8631210000       -1.4862450000
H        0.8316690000       -3.7712400000       -1.5254990000
H        0.8446230000       -2.0467510000       -1.9007880000
H        2.3179760000       -3.0110450000       -2.1229400000
C        6.1481410000        0.0010950000       -0.0112160000
C        7.3567010000        0.0065380000       -0.0037230000
C        8.7815510000        0.0097300000        0.0113300000
C        9.5044480000       -1.1817540000        0.1493000000
C        9.5048140000        1.2028980000       -0.1077230000
C       10.8864590000       -1.1982260000        0.1857490000
H        8.9664320000       -2.1210350000        0.2411330000
C       10.8873090000        1.2225610000       -0.1068950000
H        8.9672570000        2.1409280000       -0.2137980000
C       11.6068850000        0.0131140000        0.0496170000
N       12.9791200000        0.0149530000        0.0690210000
C       13.7641660000       -1.2098110000        0.0811390000
H       14.6374480000       -1.0558380000       -0.5618540000
H       14.1449830000       -1.3966440000        1.0957880000
C       13.7610110000        1.2417650000        0.0814540000
H       14.6148040000        1.0896610000        0.7505490000
H       14.1719340000        1.4301910000       -0.9210660000
C       12.9480590000        2.4387930000        0.5427870000
H       13.5434310000        3.3459290000        0.4161380000
H       12.7199040000        2.3414390000        1.6094670000
C       11.6508140000        2.5136030000       -0.2542430000
H       11.8874500000        2.6913650000       -1.3110010000
H       11.0355670000        3.3545410000        0.0756020000
C       11.6485470000       -2.4875440000        0.3543750000
H       11.8541880000       -2.6656070000        1.4175510000
H       11.0453400000       -3.3297020000        0.0059230000
C       12.9686050000       -2.4091650000       -0.4038380000
H       12.7720140000       -2.3126030000       -1.4768510000
H       13.5624630000       -3.3146230000       -0.2593240000
