# Supplementary material for: Donor and Geometry Optimization: Fresh Perspectives for the Design of Polyoxometalate Charge Transfer Chromophores
Source: Inorg Chem. 2025 Apr 14;64(16):8408–20. doi: 10.1021/acs.inorgchem.5c00915 (PMC12042256; doi:10.1021/acs.inorgchem.5c00915)
Supplement: Supplementary file 2 — ic5c00915_si_002.zip [file ic5c00915_si_002.zip › xyz_POMs_CT_Dec_2024/compound_1s_red.xyz]

62
compound 1s reduced
Mo         -1.5009253516        2.4149913246        0.1819019340
Mo         -1.4869629421        0.1589026605       -2.3986777861
Mo         -1.5110678690       -0.1576025303        2.4403933442
Mo         -1.5206977088       -2.4160930663       -0.1385740613
Mo         -3.8360602474        0.0093519583        0.0091547779
Mo          0.7536916808       -0.0108095925        0.0269499689
O         -1.4813982151       -0.0005146199        0.0195453852
O         -3.3180925712       -1.9125655091       -0.3545712978
O         -5.5333749461        0.0165554481       -0.0006690568
O         -3.3153737328       -0.3585443085        1.9232398442
O          0.3334853878       -0.3753536686        1.9371077691
O          0.3611430708        0.3599398149       -1.8760184671
O          0.3362265454       -1.8884429236       -0.3260560901
O         -3.2925896429        0.3708335252       -1.9030988939
O         -3.3057169790        1.9269401794        0.3756651423
O          0.3463717255        1.8721103294        0.3964920555
O         -1.4393091426        2.2640160399       -1.6066936994
O         -1.4511730575       -1.6311949905       -2.2417693558
O         -1.4784333993       -2.2695371732        1.6493580193
O         -1.4672791692        1.6326333682        2.2855695335
O         -1.4958863569       -4.0870389387       -0.5022192142
O         -1.4672388829        4.0865108357        0.5417558163
O         -1.5125123852       -0.5162443725        4.1131933953
O         -1.4650276419        0.5165395242       -4.0713797701
N          2.4849285490       -0.0124403630        0.0423208005
C          3.8557763425       -0.0066344513        0.0676261524
C          4.5576138796       -1.2297513053        0.0809311867
C          4.5450644579        1.2240637986        0.0791856925
C          5.9408178498       -1.2039291773        0.1215576870
C          5.9282144891        1.2126743704        0.1172150339
C          6.6617344320        0.0079764495        0.1501687557
H          6.4747374407       -2.1438229511        0.1333134937
H          6.4526449800        2.1578932545        0.1269276699
C          3.7543033050        2.5162935384       -0.0074230481
C          3.3512512968        2.7816092702       -1.4655042189
H          2.7670671100        1.9543805260       -1.8742346107
H          2.7402280516        3.6865441846       -1.5337618083
H          4.2390473044        2.9217179751       -2.0912294463
C          4.4745081968        3.7288890138        0.5803591245
H          4.8232856365        3.5387227325        1.5990103743
H          5.3368833514        4.0284899889       -0.0235034464
H          3.7923349748        4.5825325222        0.6118823750
H          2.8280800200        2.3724134352        0.5566729674
C          3.7838771460       -2.5315719164       -0.0093220483
H          2.8450177178       -2.3933375678        0.5345780302
C          4.5051838059       -3.7301552925        0.6053885874
H          4.8318789928       -3.5249105035        1.6283994055
H          5.3822554817       -4.0268641607        0.0217823493
H          3.8316614777       -4.5907529303        0.6329697905
C          3.4143888374       -2.8121794514       -1.4724851087
H          2.8127549898       -3.7222779606       -1.5467752707
H          2.8316341329       -1.9925422252       -1.8974745868
H          4.3172367721       -2.9474686007       -2.0774841053
N          8.0309719445        0.0152016414        0.2102926120
C          8.7653071908       -1.2315986947        0.1451313385
H          8.5839813387       -1.7707376768       -0.7931141500
H          9.8312297985       -1.0249814423        0.2138130142
H          8.5033433045       -1.8951360945        0.9755619054
C          8.7529453465        1.2683481363        0.1296060131
H          9.8212658679        1.0721466260        0.1907624730
H          8.5588848449        1.7977946452       -0.8115257015
H          8.4917005591        1.9364094192        0.9566919699
