# Supplementary material for: Donor and Geometry Optimization: Fresh Perspectives for the Design of Polyoxometalate Charge Transfer Chromophores
Source: Inorg Chem. 2025 Apr 14;64(16):8408–20. doi: 10.1021/acs.inorgchem.5c00915 (PMC12042256; doi:10.1021/acs.inorgchem.5c00915)
Supplement: Supplementary file 2 — ic5c00915_si_002.zip [file ic5c00915_si_002.zip › xyz_POMs_CT_Dec_2024/compound_3_ox.xyz]

82
compound 3 oxidized
Mo         -3.5156383980        2.3890241068        0.0798953536
Mo         -3.3362419366        0.0483588635       -2.3674244636
Mo         -3.5174166081       -0.0522693579        2.4232256713
Mo         -3.3575426688       -2.4029542947       -0.0289024761
Mo         -5.7871110793       -0.0801625140       -0.0790388554
Mo         -1.1679765230        0.0616286870        0.1372102309
O         -3.3970551510       -0.0081273823        0.0256175983
O         -5.3153840984       -1.8789048166       -0.1907064088
O         -7.4793319552       -0.0399383605       -0.0695631527
O         -5.3119755092       -0.2034184048        1.8723167402
O         -1.6049684758       -0.2685042938        1.9741496129
O         -1.5535275296        0.1950936260       -1.8886537637
O         -1.5758451922       -1.9173770952       -0.2065326465
O         -5.2871408259        0.2479119829       -1.8498176599
O         -5.3014435598        1.8583891083        0.2591485032
O         -1.5874541336        1.9075395638        0.2512347903
O         -3.4270394219        2.0743910963       -1.7088067079
O         -3.4837702140       -1.7379882592       -2.0484691019
O         -3.4712832299       -2.0946179109        1.7539351097
O         -3.4172030335        1.7349325942        2.1126839891
O         -3.4075935776       -4.0841488797       -0.2497864286
O         -3.5213149931        4.0712212286        0.2922031079
O         -3.5451644385       -0.2672071133        4.1052942348
O         -3.3942182690        0.2552018731       -4.0500237707
N          0.5579997998        0.0520579892        0.1325407886
C          1.9300530273        0.0444313401        0.0781075104
C          2.6091846762       -1.1914458657        0.0829771330
C          2.6073499924        1.2813005741        0.0264794680
C          3.9946212134       -1.1637592876        0.0552261630
C          3.9924586407        1.2563146095       -0.0014224213
C          4.6978085228        0.0463832363        0.0184198185
H          4.5565689080       -2.0899732378        0.0654268612
H          4.5525780705        2.1831131154       -0.0325159345
C          1.8121720143        2.5706698888       -0.0463567248
C          1.3257106867        2.8017519562       -1.4851060011
H          0.7266871433        1.9641118092       -1.8489158202
H          0.7058818586        3.7011172752       -1.5356878334
H          2.1766495545        2.9350276339       -2.1608390623
C          2.5715406129        3.7924210401        0.4684058462
H          2.9757831904        3.6260007871        1.4704350074
H          3.3989562942        4.0698097172       -0.1916957950
H          1.8962480599        4.6502699992        0.5160994943
H          0.9229943038        2.4451607652        0.5785007018
C          1.8242959986       -2.4878564230        0.0563893627
H          0.9087781644       -2.3329858489        0.6342426046
C          2.5673607426       -3.6708320348        0.6754503801
H          2.9318968680       -3.4391315550        1.6797077822
H          3.4206411190       -3.9845652271        0.0667366907
H          1.8935340052       -4.5278776394        0.7508483322
C          1.4026921646       -2.8028054528       -1.3860313323
H          0.7943755867       -3.7105786303       -1.4142838972
H          0.8106245974       -1.9917288111       -1.8152845182
H          2.2834559203       -2.9598325669       -2.0171003236
C          6.1232597366        0.0441442980        0.0064291546
C          7.3319562079        0.0350280175        0.0048706592
C          8.7551532855        0.0195944120        0.0093735084
C          9.4629799815       -1.1857363082        0.1015362472
C          9.4925374921        1.2076512563       -0.0733252142
C         10.8441686968       -1.2210588764        0.1285568484
H          8.9130051012       -2.1203827185        0.1645765165
C         10.8745038333        1.2098269208       -0.0801749041
H          8.9660362249        2.1552280905       -0.1432689681
C         11.5794545040       -0.0141113637        0.0301704813
N         12.9503957555       -0.0302441204        0.0415503081
C         13.7201664011       -1.2647255109        0.0081411519
H         14.5926187514       -1.0989800223       -0.6328205625
H         14.1021781594       -1.4904951736        1.0142222059
C         13.7486207360        1.1854971412        0.0920965253
H         14.6036883978        0.9984950751        0.7504444113
H         14.1562740406        1.4026237473       -0.9057484662
C         12.9540300387        2.3760417917        0.5994969030
H         13.5606186255        3.2791652267        0.5009475432
H         12.7302852356        2.2445847268        1.6634251476
C         11.6539044987        2.4952397204       -0.1871996816
H         11.8873859508        2.7061256655       -1.2385040975
H         11.0513305149        3.3320225263        0.1748856871
C         11.5905614574       -2.5249149782        0.2478128738
H         11.7992408499       -2.7425055827        1.3029577812
H         10.9748514960       -3.3465819164       -0.1266092556
C         12.9075874888       -2.4364251713       -0.5143715461
H         12.7071335739       -2.2999860405       -1.5823074143
H         13.4907863899       -3.3535571494       -0.4045674982
