# Supplementary material for: Donor and Geometry Optimization: Fresh Perspectives for the Design of Polyoxometalate Charge Transfer Chromophores
Source: Inorg Chem. 2025 Apr 14;64(16):8408–20. doi: 10.1021/acs.inorgchem.5c00915 (PMC12042256; doi:10.1021/acs.inorgchem.5c00915)
Supplement: Supplementary file 2 — ic5c00915_si_002.zip [file ic5c00915_si_002.zip › xyz_POMs_CT_Dec_2024/compound_1_red.xyz]

74
compound 1 red
Mo        2.8075789964       -2.4149100007       -0.1039420000
Mo        2.7782199960        0.1327260001       -2.3844669967
Mo        2.8647909958       -0.1340529998        2.4418200007
Mo        2.8382669988        2.4115399991        0.1630680001
Mo        5.1759819986       -0.0142550000       -0.0138750000
Mo        0.5603959989        0.0099000000        0.0685690001
O        2.7730389966       -0.0016900000        0.0292800000
O        4.7031159956        1.8519789995       -0.1253339999
O        6.8794620140       -0.0220370000       -0.0459950000
O        4.7311779985        0.1079110000        1.8565059994
O        1.0614959980        0.1216980000        2.0687089978
O        0.9879159971       -0.1068939997       -1.9466290007
O        1.0374960017        2.0110010006       -0.0476340000
O        4.6598059948       -0.1297860000       -1.8685029971
O        4.6896469962       -1.8748619980        0.1125729999
O        1.0215000013       -1.9969780003        0.1830550000
O        2.8498089994       -2.0233129963       -1.8638849999
O        2.8669589978        1.8914029980       -1.9932769984
O        2.9439629975        2.0180319982        1.9211470013
O        2.9274659985       -1.8932399997        2.0494090000
O        2.9343939971        4.1114619963        0.0257840000
O        2.8911209964       -4.1157549993        0.0309480000
O        2.9885829976        0.0016780000        4.1399029959
O        2.8400169985       -0.0038640000       -4.0859279946
N       -1.1766840017        0.0169860000        0.0784960000
C       -2.5523879963        0.0157780000        0.0509109999
C       -3.2385349951        1.2475969971        0.0264370000
C       -3.2347749953       -1.2186089976        0.0496870000
C       -4.6253289988        1.2204570008        0.0101430000
C       -4.6215009944       -1.1961740006        0.0320440000
C       -5.3291410125        0.0110530000        0.0154560000
H       -5.1868319941        2.1473440010       -0.0029390000
H       -5.1801949953       -2.1248029992        0.0368970000
C       -2.4427779966       -2.5116089972        0.0203470000
C       -1.9656589963       -2.8011070003       -1.4098649976
H       -1.3658819998       -1.9784529984       -1.8044369992
H       -1.3470419999       -3.7026479997       -1.4286180008
H       -2.8203579963       -2.9585789990       -2.0761839963
C       -3.1976659989       -3.7116149975        0.5902120020
H       -3.5941089965       -3.5049219986        1.5880849975
H       -4.0312939984       -4.0153709979       -0.0506410000
H       -2.5227650000       -4.5679309989        0.6672810005
H       -1.5477359972       -2.3592299958        0.6302149998
C       -2.4522529992        2.5430009958       -0.0345570000
H       -1.5468130011        2.4039999965        0.5631219971
C       -3.2032899990        3.7488559971        0.5280429996
H       -3.5846909968        3.5554489975        1.5343950005
H       -4.0470829953        4.0401289982       -0.1051800000
H       -2.5305499958        4.6086029984        0.5826880017
C       -2.0002680008        2.8087449960       -1.4772910009
H       -1.3896900000        3.7145309967       -1.5256849977
H       -1.3994519966        1.9823360003       -1.8619849997
H       -2.8666419995        2.9440609958       -2.1332759995
C       -6.7568890142        0.0083810000        0.0098840000
C       -7.9649659777        0.0054780000        0.0096900000
C       -9.3906280157        0.0015780000        0.0142040000
C      -10.1133140078       -1.1968879982       -0.0523920000
C      -10.1194919930        1.1956059976        0.0924150000
C      -11.4950009963       -1.2082519994       -0.0437440000
H       -9.5781289954       -2.1390479999       -0.1093919998
C      -11.5012030061        1.1987179988        0.1023950002
H       -9.5891459887        2.1404740002        0.1497929997
C      -12.2349239834       -0.0066610000        0.0290340000
H      -12.0010350119       -2.1635039988       -0.0928530000
H      -12.0121179936        2.1503139975        0.1690399998
N      -13.6037600092       -0.0101010000        0.0268070000
C      -14.3235999804       -1.2671069988        0.0505479999
H      -15.3931759747       -1.0687510017        0.0433760000
H      -14.0945059894       -1.8771329990       -0.8291780002
H      -14.0940649731       -1.8578589997        0.9459669978
C      -14.3301499772        1.2305909984        0.2053379999
H      -15.3986820106        1.0285619981        0.1768169998
H      -14.1008850090        1.7088580010        1.1655949980
H      -14.1070750065        1.9447119980       -0.5939529991
