# Supplementary material for: Donor and Geometry Optimization: Fresh Perspectives for the Design of Polyoxometalate Charge Transfer Chromophores
Source: Inorg Chem. 2025 Apr 14;64(16):8408–20. doi: 10.1021/acs.inorgchem.5c00915 (PMC12042256; doi:10.1021/acs.inorgchem.5c00915)
Supplement: Supplementary file 2 — ic5c00915_si_002.zip [file ic5c00915_si_002.zip › xyz_POMs_CT_Dec_2024/compound_1_ox.xyz]

74
compound 1 oxidized
Mo         -2.9044760004        2.3904289982        0.0611219999
Mo         -2.7323009981        0.0298970000       -2.3671419994
Mo         -2.9096849986       -0.0314790000        2.4239549992
Mo         -2.7567410000       -2.4021719961       -0.0088790000
Mo         -5.1816259964       -0.0747259997       -0.0759129998
Mo         -0.5611639991        0.0586560002        0.1352249998
O         -2.7910079972       -0.0072900000        0.0262250000
O         -4.7136869983       -1.8754169990       -0.1723139997
O         -6.8736759904       -0.0304920000       -0.0644540001
O         -4.7046359989       -0.1826659997        1.8767100012
O         -0.9972120003       -0.2546739998        1.9744140004
O         -0.9488750012        0.1764419999       -1.8914879998
O         -0.9738309985       -1.9220129998       -0.1914460001
O         -4.6829519943        0.2371710000       -1.8495459962
O         -4.6913649965        1.8653199962        0.2459099997
O         -0.9772060007        1.9060569998        0.2334789999
O         -2.8188029985        2.0608499965       -1.7252259972
O         -2.8833479970       -1.7535749993       -2.0334869997
O         -2.8678520002       -2.0790280010        1.7715939967
O         -2.8051479986        1.7529899992        2.0987949977
O         -2.8099659984       -4.0848949984       -0.2161369996
O         -2.9067189974        4.0741909975        0.2599010001
O         -2.9353099975       -0.2327449999        4.1076339971
O         -2.7919129961        0.2225840000       -4.0512299984
N          1.1648949971        0.0441270000        0.1297509997
C          2.5372329960        0.0323760000        0.0768699998
C          3.2112499990       -1.2057420008        0.0431550000
C          3.2192530000        1.2676079973        0.0651229997
C          4.5970749946       -1.1827609987        0.0189030000
C          4.6043409946        1.2379249977        0.0393070000
C          5.3041920004        0.0251880000        0.0220390000
H          5.1553829978       -2.1110209968        0.0002770000
H          5.1683389969        2.1628439984        0.0382630000
C          2.4297949989        2.5618449963        0.0293290000
C          1.9427789983        2.8338689965       -1.4019479985
H          1.3395139990        2.0089829992       -1.7870099977
H          1.3269459980        3.7369029952       -1.4271029982
H          2.7935389989        2.9814169962       -2.0749169979
C          3.1952650002        3.7658349972        0.5757749999
H          3.5999209974        3.5709169956        1.5724790007
H          4.0230729976        4.0571149993       -0.0778259997
H          2.5238759970        4.6250639975        0.6472400012
H          1.5410020003        2.4232360008        0.6520059987
C          2.4212129987       -2.4973659967       -0.0283200000
H          1.5060280011       -2.3593710003        0.5542539978
C          3.1597989985       -3.7041119949        0.5487749975
H          3.5258389979       -3.5089199959        1.5602349989
H          4.0113939984       -4.0001489985       -0.0710939999
H          2.4824220006       -4.5604159946        0.5949749991
C          1.9988939975       -2.7594619974       -1.4812259997
H          1.3918759994       -3.6663659961       -1.5436589991
H          1.4058869979       -1.9334249974       -1.8796009968
H          2.8792849955       -2.8917649997       -2.1184240008
C          6.7302359986        0.0198940000        0.0115320000
C          7.9383269852        0.0128790000        0.0097240000
C          9.3626009915        0.0028580000        0.0132320000
C         10.0970519688        1.1940779984       -0.0615889998
C         10.0785639987       -1.1989480004        0.0982849998
C         11.4781759656        1.1912040000       -0.0533519999
H          9.5712149777        2.1409719983       -0.1257309997
C         11.4595140021       -1.2163330011        0.1085049998
H          9.5380490077       -2.1376819977        0.1603429999
C         12.2055569766       -0.0181450000        0.0295610000
H         11.9945949782        2.1403749964       -0.1106769998
H         11.9610379992       -2.1725320001        0.1794690000
N         13.5725219905       -0.0286330000        0.0325570000
C         14.3077529751        1.2196659973        0.0121390000
H         15.3747489658        1.0083409992        0.0155360000
H         14.0871729692        1.8022679971       -0.8884979982
H         14.0837350107        1.8424560005        0.8863839987
C         14.2881109754       -1.2791629998        0.1855579998
H         15.3582639844       -1.0855879971        0.1651949998
H         14.0521449833       -1.7733010006        1.1355290010
H         14.0606779658       -1.9758219981       -0.6282100002
